# Supplementary material for: Phenolics and Terpenoids Profiling in Diverse Loquat Fruit Varieties and Systematic Assessment of Their Mitigation of Alcohol-Induced Oxidative Stress
Source: Antioxidants (Basel). 2023 Sep 23;12(10):1795. doi: 10.3390/antiox12101795 (PMC10604257; doi:10.3390/antiox12101795)
Supplement: Supplementary file 1 [file antioxidants-12-01795-s001.zip]

Archive with 1 entries (1 files):
- antioxidants-2624056-supplementary.pdf
